# Supplementary material for: Electrochemical Sensing of Pb2+ and Cd2+ Ions with the Use of Electrode Modified with Carbon-Covered Halloysite and Carbon Nanotubes
Source: Molecules. 2022 Jul 19;27(14):4608. doi: 10.3390/molecules27144608 (PMC9324300; doi:10.3390/molecules27144608)
Supplement: Supplementary file 1 [file molecules-27-04608-s001.zip]

Archive with 1 entries (1 files):
- molecules-1779449-supplementary.pdf
